# Supplementary material for: Sustainable Recovery of Phenolic Compounds from Distilled Rosemary By-Product Using Green Extraction Methods: Optimization, Comparison, and Antioxidant Activity
Source: Molecules. 2023 Sep 17;28(18):6669. doi: 10.3390/molecules28186669 (PMC10537096; doi:10.3390/molecules28186669)
Supplement: Supplementary file 1 [file molecules-28-06669-s001.zip]

Archive with 1 entries (1 files):
- molecules-2611085-supplementary.pdf
